# Supplementary material for: Viral Infections in Kidney Transplant Recipients: Current Practice and Updates
Source: J Clin Med. 2026 Feb 2;15(3):1166. doi: 10.3390/jcm15031166 (PMC12897623; doi:10.3390/jcm15031166)
Supplement: Supplementary file 1 [file jcm-15-01166-s001.zip]

Archive with 1 entries (1 files):
- jcm-4055723-supplementary.pdf
